# Supplementary material for: On the brink of extinction: a new freshwater amphipod Jesogammarusacalceolus (Anisogammaridae) from Japan
Source: Zookeys. 2021 Oct 26;1065:81–100. doi: 10.3897/zookeys.1065.71687 (PMC8563707; doi:10.3897/zookeys.1065.71687)
Supplement: XML Treatment for Jesogammarus [file zookeys.1065.71687-treatment1.xml]

<!DOCTYPE tp:taxon-treatment
  PUBLIC "-//TaxonX//DTD Taxonomic Treatment Publishing DTD v0 20100105//EN" "tax-treatment-NSO.dtd">
<tp:taxon-treatment xmlns:tp="http://www.plazi.org/taxpub"><tp:treatment-meta><kwd-group><label>Taxon classification</label><kwd><named-content xmlns:xlink="http://www.w3.org/1999/xlink" content-type="kingdom">Animalia</named-content></kwd><kwd><named-content xmlns:xlink="http://www.w3.org/1999/xlink" content-type="order">Amphipoda</named-content></kwd><kwd><named-content xmlns:xlink="http://www.w3.org/1999/xlink" content-type="family">Anisogammaridae</named-content></kwd></kwd-group><mixed-citation publication-type="journal"><person-group><name><surname>Tomikawa</surname><given-names>Ko</given-names></name><name><surname>Kimura</surname><given-names>Naoya</given-names></name></person-group><article-title>On the brink of extinction: a new freshwater amphipod <italic><tp:taxon-name><tp:taxon-name-part taxon-name-part-type="genus" reg="Jesogammarus">Jesogammarus</tp:taxon-name-part><tp:taxon-name-part taxon-name-part-type="species" reg="acalceolus">acalceolus</tp:taxon-name-part></tp:taxon-name></italic> (<tp:taxon-name><tp:taxon-name-part taxon-name-part-type="family">Anisogammaridae</tp:taxon-name-part></tp:taxon-name>) from Japan</article-title><source>Zookeys</source><day>26</day><month>10</month><year>2021</year><volume>1065</volume><fpage>81</fpage><lpage>100</lpage><pub-id pub-id-type="doi">10.3897/zookeys.1065.71687</pub-id></mixed-citation></tp:treatment-meta><tp:nomenclature><label>Genus</label><tp:taxon-name>
                <object-id xmlns:xlink="http://www.w3.org/1999/xlink" content-type="arpha" xlink:type="simple">FE034E58-405A-5A31-AD22-2B8613EF2E2B</object-id>
                <tp:taxon-name-part taxon-name-part-type="genus" reg="Jesogammarus">Jesogammarus</tp:taxon-name-part>
              </tp:taxon-name><tp:taxon-authority>Bousfield, 1979</tp:taxon-authority></tp:nomenclature><tp:treatment-sec sec-type="type species" id="SECID0EONAG"><title>Type species.</title><p><italic><tp:taxon-name><tp:taxon-name-part taxon-name-part-type="genus" reg="Anisogammarus">Anisogammarus</tp:taxon-name-part><tp:taxon-name-part taxon-name-part-type="species" reg="jesoensis">jesoensis</tp:taxon-name-part></tp:taxon-name></italic> Schellenberg, 1937</p></tp:treatment-sec><tp:treatment-sec sec-type="diagnosis" id="SECID0E6NAG"><title>Diagnosis.</title><p>Pleonites not carinate dorsally, with slender and robust setae (robust setae often lacking). Dorsal margins of urosomites with 4 (3), 4 (2), 2 (4) clusters of setae or single robust seta; urosomite 2 without prominent median tooth. Antenna 1 longer than antenna 2; article 1 of peduncle subequal to or slightly longer than article 2. Male antenna 2, flagellum with or without <tp:taxon-name><tp:taxon-name-part taxon-name-part-type="genus" reg="Sternophysinx"/><tp:taxon-name-part taxon-name-part-type="species" reg="calceoli">calceoli</tp:taxon-name-part></tp:taxon-name>. Maxilla 1, palp article 1 without setae. Female gnathopods 1 and 2 strongly dissimilar. Coxal gills on gnathopod 2 and pereopods 3–7, gills 2–5 each with 2 accessory lobes, gills 6 and 7 each with 1 accessory lobe. Uropods 1 and 2, rami extending beyond peduncle of uropod 3. Uropod 3, inner ramus not longer than 0.4 times of that of outer ramus; terminal article distinct. Brood plate 2 of female broadly expanded anteroproximally.</p></tp:treatment-sec><tp:treatment-sec sec-type="remarks" id="SECID0EOOAG"><title>Remarks.</title><p>The presence of a calceolus on the flagellum of male antenna 2 is a major diagnostic feature of <italic><tp:taxon-name><tp:taxon-name-part taxon-name-part-type="genus" reg="Jesogammarus">Jesogammarus</tp:taxon-name-part></tp:taxon-name></italic>, which distinguishes it from <italic><tp:taxon-name><tp:taxon-name-part taxon-name-part-type="genus" reg="Ramellogammarus">Ramellogammarus</tp:taxon-name-part></tp:taxon-name></italic> (<xref ref-type="bibr" rid="B2">Bousfield 1979</xref>; <xref ref-type="bibr" rid="B28">Morino 1985</xref>). However, the discovery of the new species, <italic><tp:taxon-name><tp:taxon-name-part taxon-name-part-type="genus" reg="Jesogammarus">J.</tp:taxon-name-part><tp:taxon-name-part taxon-name-part-type="species" reg="acalceolus">acalceolus</tp:taxon-name-part></tp:taxon-name></italic>, which lacks a calceolus, indicated that the calceolus was not critical for diagnosis. The genus <italic><tp:taxon-name><tp:taxon-name-part taxon-name-part-type="genus" reg="Jesogammarus">Jesogammarus</tp:taxon-name-part></tp:taxon-name></italic> is distinguishable from <italic><tp:taxon-name><tp:taxon-name-part taxon-name-part-type="genus" reg="Ramellogammarus">Ramellogammarus</tp:taxon-name-part></tp:taxon-name></italic> by the dissimilar female gnathopods 1 and 2 and the expanded brood plates of the female. The genus <italic><tp:taxon-name><tp:taxon-name-part taxon-name-part-type="genus" reg="Jesogammarus">Jesogammarus</tp:taxon-name-part></tp:taxon-name></italic> shares a similar coxal gill type with marine <italic><tp:taxon-name><tp:taxon-name-part taxon-name-part-type="genus" reg="Locustogammarus">Locustogammarus</tp:taxon-name-part></tp:taxon-name></italic> Bousfield, 1979 and <italic><tp:taxon-name><tp:taxon-name-part taxon-name-part-type="genus" reg="Spasskogammarus">Spasskogammarus</tp:taxon-name-part></tp:taxon-name></italic> Bousfield, 1979 but differs from these two genera in terms of the following features (features of <italic><tp:taxon-name><tp:taxon-name-part taxon-name-part-type="genus" reg="Locustogammarus">Locustogammarus</tp:taxon-name-part></tp:taxon-name></italic> and <italic><tp:taxon-name><tp:taxon-name-part taxon-name-part-type="genus" reg="Spasskogammarus">Spasskogammarus</tp:taxon-name-part></tp:taxon-name></italic> in parentheses): from <italic><tp:taxon-name><tp:taxon-name-part taxon-name-part-type="genus" reg="Locustogammarus">Locustogammarus</tp:taxon-name-part></tp:taxon-name></italic>, in terms of longer antenna 1 than antenna 2 (subequal in <italic><tp:taxon-name><tp:taxon-name-part taxon-name-part-type="genus" reg="Locustogammarus">Locustogammarus</tp:taxon-name-part></tp:taxon-name></italic>), dissimilar female gnathopods 1 and 2 (similar in <italic><tp:taxon-name><tp:taxon-name-part taxon-name-part-type="genus" reg="Locustogammarus">Locustogammarus</tp:taxon-name-part></tp:taxon-name></italic>), uropods 1 and 2 with rami extending beyond the peduncle of uropod 3 (not extending in <italic><tp:taxon-name><tp:taxon-name-part taxon-name-part-type="genus" reg="Locustogammarus">Locustogammarus</tp:taxon-name-part></tp:taxon-name></italic>), and a distinct terminal article of uropod 3 (very small in <italic><tp:taxon-name><tp:taxon-name-part taxon-name-part-type="genus" reg="Locustogammarus">Locustogammarus</tp:taxon-name-part></tp:taxon-name></italic>); from <italic><tp:taxon-name><tp:taxon-name-part taxon-name-part-type="genus" reg="Spasskogammarus">Spasskogammarus</tp:taxon-name-part></tp:taxon-name></italic>, in terms of dorsal margins of pleonites with slender setae (lacking in <italic><tp:taxon-name><tp:taxon-name-part taxon-name-part-type="genus" reg="Spasskogammarus">Spasskogammarus</tp:taxon-name-part></tp:taxon-name></italic>), longer antenna 1 than antenna 2 (subequal in <italic><tp:taxon-name><tp:taxon-name-part taxon-name-part-type="genus" reg="Spasskogammarus">Spasskogammarus</tp:taxon-name-part></tp:taxon-name></italic>), and slender pereopods 5–7 (short in <italic><tp:taxon-name><tp:taxon-name-part taxon-name-part-type="genus" reg="Spasskogammarus">Spasskogammarus</tp:taxon-name-part></tp:taxon-name></italic>).</p></tp:treatment-sec><ref-list><ref id="B2"><mixed-citation xmlns:xlink="http://www.w3.org/1999/xlink" xlink:type="simple"><person-group><name name-style="western"><surname>Bousfield</surname><given-names>EL</given-names></name></person-group> (<year>1979</year>) <article-title>The amphipod superfamily <tp:taxon-name><tp:taxon-name-part taxon-name-part-type="superfamily">Gammaroidea</tp:taxon-name-part></tp:taxon-name> in the northeastern Pacific region: systematics and distributional ecology.</article-title><source>Bulletin of the Biological Society of Washington</source><volume>3</volume>: <fpage>297</fpage>–<lpage>357</lpage>.</mixed-citation></ref><ref id="B28"><mixed-citation xmlns:xlink="http://www.w3.org/1999/xlink" xlink:type="simple"><person-group><name name-style="western"><surname>Morino</surname><given-names>H</given-names></name></person-group> (<year>1985</year>) <article-title>Revisional studies on <italic>Jesogammarus-Annanogammarus</italic> (<tp:taxon-name><tp:taxon-name-part taxon-name-part-type="superfamily">Gammaroidea</tp:taxon-name-part></tp:taxon-name>: <tp:taxon-name><tp:taxon-name-part taxon-name-part-type="order">Amphipoda</tp:taxon-name-part></tp:taxon-name>) from central Japan.</article-title><source>Publications of Itako Hydrobiological Station</source><volume>2</volume>: <fpage>9</fpage>–<lpage>55</lpage>.</mixed-citation></ref></ref-list></tp:taxon-treatment>
