# Supplementary material for: On the brink of extinction: a new freshwater amphipod Jesogammarusacalceolus (Anisogammaridae) from Japan
Source: Zookeys. 2021 Oct 26;1065:81–100. doi: 10.3897/zookeys.1065.71687 (PMC8563707; doi:10.3897/zookeys.1065.71687)
Supplement: XML Treatment for Jesogammarus (J.) acalceolus [file zookeys.1065.71687-treatment2.xml]

<!DOCTYPE tp:taxon-treatment
  PUBLIC "-//TaxonX//DTD Taxonomic Treatment Publishing DTD v0 20100105//EN" "tax-treatment-NSO.dtd">
<tp:taxon-treatment xmlns:tp="http://www.plazi.org/taxpub"><tp:treatment-meta><kwd-group><label>Taxon classification</label><kwd><named-content xmlns:xlink="http://www.w3.org/1999/xlink" content-type="kingdom">Animalia</named-content></kwd><kwd><named-content xmlns:xlink="http://www.w3.org/1999/xlink" content-type="order">Amphipoda</named-content></kwd><kwd><named-content xmlns:xlink="http://www.w3.org/1999/xlink" content-type="family">Anisogammaridae</named-content></kwd></kwd-group><mixed-citation publication-type="journal"><person-group><name><surname>Tomikawa</surname><given-names>Ko</given-names></name><name><surname>Kimura</surname><given-names>Naoya</given-names></name></person-group><article-title>On the brink of extinction: a new freshwater amphipod <italic><tp:taxon-name><tp:taxon-name-part taxon-name-part-type="genus" reg="Jesogammarus">Jesogammarus</tp:taxon-name-part><tp:taxon-name-part taxon-name-part-type="species" reg="acalceolus">acalceolus</tp:taxon-name-part></tp:taxon-name></italic> (<tp:taxon-name><tp:taxon-name-part taxon-name-part-type="family">Anisogammaridae</tp:taxon-name-part></tp:taxon-name>) from Japan</article-title><source>Zookeys</source><day>26</day><month>10</month><year>2021</year><volume>1065</volume><fpage>81</fpage><lpage>100</lpage><pub-id pub-id-type="doi">10.3897/zookeys.1065.71687</pub-id></mixed-citation></tp:treatment-meta><tp:nomenclature><tp:taxon-name><object-id xmlns:xlink="http://www.w3.org/1999/xlink" content-type="arpha" xlink:type="simple">1DB82211-EAD7-5024-97B6-95672F0BEFCF</object-id><tp:taxon-name-part taxon-name-part-type="genus" reg="Jesogammarus">Jesogammarus</tp:taxon-name-part> (<tp:taxon-name-part taxon-name-part-type="subgenus" reg="Jesogammarus">J.</tp:taxon-name-part>) <tp:taxon-name-part taxon-name-part-type="species" reg="acalceolus">acalceolus</tp:taxon-name-part><object-id xmlns:xlink="http://www.w3.org/1999/xlink" content-type="zoobank" xlink:type="simple">http://zoobank.org/43EABC71-3F5A-48ED-9982-6320B94C6CAC</object-id></tp:taxon-name><tp:taxon-status xmlns:xlink="http://www.w3.org/1999/xlink" xlink:type="simple">sp. nov.</tp:taxon-status><xref ref-type="fig" rid="F1">[New Japanese name: Shitsuko-yokoebi] Figures 1B</xref><xref ref-type="fig" rid="F3">, 3</xref><xref ref-type="fig" rid="F4">, 4</xref><xref ref-type="fig" rid="F5">, 5</xref></tp:nomenclature><tp:treatment-sec sec-type="material" id="SECID0E6UAG"><title>Material examined.</title><p><bold><italic>Holotype</italic></bold>: male (7.4 mm, <abbrev xmlns:xlink="http://www.w3.org/1999/xlink" xlink:title="National Museum of Nature and Science, Tokyo" id="ABBRID0EKVAG" xlink:type="simple">NSMT</abbrev>-Cr 29003), Haguro Shrine Spring, Hirosaki, Aomori Prefecture, Japan (<named-content xmlns:xlink="http://www.w3.org/1999/xlink" content-type="dwc:verbatimCoordinates" xlink:type="simple"><named-content content-type="geo-json" specific-use="{&#34;type&#34;:&#34;Point&#34;,&#34;coordinates&#34;:[140.385400,40.615300]}" id="NCID0ERVAG" xlink:type="simple">40.6153°N, 140.3854°E</named-content></named-content>), collected by A. Ohtaka, N. Kimura, and K. Tomikawa on 10 December 2020. <bold><italic>Paratypes</italic></bold>: two females (7.3 mm, <abbrev xmlns:xlink="http://www.w3.org/1999/xlink" xlink:title="National Museum of Nature and Science, Tokyo" id="ABBRID0EZVAG" xlink:type="simple">NSMT</abbrev>-Cr 29004; 6.7 mm, <abbrev xmlns:xlink="http://www.w3.org/1999/xlink" xlink:title="National Museum of Nature and Science, Tokyo" id="ABBRID0E4VAG" xlink:type="simple">NSMT</abbrev>-Cr 29005 [G1845]), two male (7.7 mm, <abbrev xmlns:xlink="http://www.w3.org/1999/xlink" xlink:title="National Museum of Nature and Science, Tokyo" id="ABBRID0EBWAG" xlink:type="simple">NSMT</abbrev>-Cr 29006; 7.5 mm, <abbrev xmlns:xlink="http://www.w3.org/1999/xlink" xlink:title="National Museum of Nature and Science, Tokyo" id="ABBRID0EFWAG" xlink:type="simple">NSMT</abbrev>-Cr 29007 [G1844]), data same as for the holotype; male (6.8 mm, <abbrev xmlns:xlink="http://www.w3.org/1999/xlink" xlink:title="National Museum of Nature and Science, Tokyo" id="ABBRID0EJWAG" xlink:type="simple">NSMT</abbrev>-Cr 29008 [G1625]), same locality of the holotype, collected by A. Ohtaka on 23 December 2018; 3 males (7.3–7.6 mm, <abbrev xmlns:xlink="http://www.w3.org/1999/xlink" xlink:title="National Museum of Nature and Science, Tokyo" id="ABBRID0ENWAG" xlink:type="simple">NSMT</abbrev>-Cr 29009) and three females (6.4–7.3 mm, <abbrev xmlns:xlink="http://www.w3.org/1999/xlink" xlink:title="National Museum of Nature and Science, Tokyo" id="ABBRID0ERWAG" xlink:type="simple">NSMT</abbrev>-Cr 29009), same locality of the holotype, collected by A. Ohtaka on 17 June 2018; 3 males (5.8–8.0 mm, <abbrev xmlns:xlink="http://www.w3.org/1999/xlink" xlink:title="National Museum of Nature and Science, Tokyo" id="ABBRID0EVWAG" xlink:type="simple">NSMT</abbrev>-Cr 29009) and three females (5.3–6.4 mm, <abbrev xmlns:xlink="http://www.w3.org/1999/xlink" xlink:title="National Museum of Nature and Science, Tokyo" id="ABBRID0EZWAG" xlink:type="simple">NSMT</abbrev>-Cr 29009), same locality of the holotype, collected by N. Kimura on 23 December 2018; seven males (7.6–8.8 mm, <abbrev xmlns:xlink="http://www.w3.org/1999/xlink" xlink:title="National Museum of Nature and Science, Tokyo" id="ABBRID0E4WAG" xlink:type="simple">NSMT</abbrev>-Cr 29009) and three females (5.6–6.6 mm, <abbrev xmlns:xlink="http://www.w3.org/1999/xlink" xlink:title="National Museum of Nature and Science, Tokyo" id="ABBRID0EBXAG" xlink:type="simple">NSMT</abbrev>-Cr 29009), same locality of the holotype, collected by N. Kimura on 10 December 2020; 10 males (6.9–9.9 mm, <abbrev xmlns:xlink="http://www.w3.org/1999/xlink" xlink:title="National Museum of Nature and Science, Tokyo" id="ABBRID0EFXAG" xlink:type="simple">NSMT</abbrev>-Cr 29009) and 11 females (5.9–8.3 mm, <abbrev xmlns:xlink="http://www.w3.org/1999/xlink" xlink:title="National Museum of Nature and Science, Tokyo" id="ABBRID0EJXAG" xlink:type="simple">NSMT</abbrev>-Cr 29009), same locality of the holotype, collected by N. Kimura on 12 December 2020.</p></tp:treatment-sec><tp:treatment-sec sec-type="diagnosis" id="SECID0ENXAG"><title>Diagnosis.</title><p>Dorsal surface of pereonites smooth. Pleonites 1–3 each with fewer than three dorsal setae. Antenna 1 without robust seta on posterodistal corner of peduncular article 1. Male antenna 2 without <tp:taxon-name><tp:taxon-name-part taxon-name-part-type="genus" reg="Sternophysinx"/><tp:taxon-name-part taxon-name-part-type="species" reg="calceoli">calceoli</tp:taxon-name-part></tp:taxon-name>. Mandible with palp article 1 lacking setae. Uropod 3 without plumose setae on outer ramus.</p></tp:treatment-sec><tp:treatment-sec sec-type="description" id="SECID0E3XAG"><title>Description.</title><p><bold>Male</bold> [7.4 mm, <abbrev xmlns:xlink="http://www.w3.org/1999/xlink" xlink:title="National Museum of Nature and Science, Tokyo" id="ABBRID0EEYAG" xlink:type="simple">NSMT</abbrev>-Cr 29003].</p><p><bold><italic>Body</italic>.</bold> Head (Fig. <xref ref-type="fig" rid="F3">3</xref>), rostrum short; lateral cephalic lobe with ventral margin weakly concave; antennal sinus rounded; eyes small, subreniform, major axis 0.3 × head height. Pereonites, dorsal surfaces smooth (Fig. <xref ref-type="fig" rid="F3">3</xref>). Pleonites 1–3 (Fig. <xref ref-type="fig" rid="F3">3B–D</xref>), dorsal margins each with three, two, and two setae. Epimeral plate 1 with rounded posterior margin bearing seta, seta on posteroventral corner (Fig. <xref ref-type="fig" rid="F3">3A</xref>); epimeral plate 2 with posterior margin almost straight bearing three setae, seta on weakly produced posteroventral corner, two and one robust setae on ventral margin and submargin, respectively (Fig. <xref ref-type="fig" rid="F3">3A</xref>); epimeral plate 3 with posterior margin almost straight bearing three setae, seta on quadrate posteroventral corner, three robust setae on ventral margin (Fig. <xref ref-type="fig" rid="F3">3A</xref>). Urosomite 1 (Fig. <xref ref-type="fig" rid="F3">3E</xref>) with dorsal margin bearing a pair of lateral robust setae and a middle cluster of robust setae; urosomite 2 (Fig. <xref ref-type="fig" rid="F3">3F</xref>) with dorsal margin bearing a pair of lateral robust setae and clusters of robust setae; urosomite 3 (Fig. <xref ref-type="fig" rid="F3">3G</xref>) with dorsal margin bearing a pair of robust setae.</p><fig id="F3" position="float" orientation="portrait"><object-id xmlns:xlink="http://www.w3.org/1999/xlink" content-type="doi" xlink:type="simple">10.3897/zookeys.1065.71687.figure3</object-id><object-id xmlns:xlink="http://www.w3.org/1999/xlink" content-type="arpha" xlink:type="simple">05E28A65-B31A-58DD-8CA6-64F5BA10B277</object-id><label>Figure 3.</label><caption><p><tp:taxon-name><tp:taxon-name-part taxon-name-part-type="genus" reg="Jesogammarus">Jesogammarus</tp:taxon-name-part> (<tp:taxon-name-part taxon-name-part-type="subgenus" reg="Jesogammarus">Jesogammarus</tp:taxon-name-part>) <tp:taxon-name-part taxon-name-part-type="species" reg="acalceolus">acalceolus</tp:taxon-name-part></tp:taxon-name> sp. nov., male (7.4 mm), <abbrev xmlns:xlink="http://www.w3.org/1999/xlink" xlink:title="National Museum of Nature and Science, Tokyo" id="ABBRID0EJ1AG" xlink:type="simple">NSMT</abbrev>-Cr 29003 <bold>A</bold> habitus, lateral view <bold>B–D</bold> dorsal margins of pleonites 1–3, respectively, dorsal views <bold>E–G</bold> dorsal margins of urosomites 1–3, respectively, dorsal views <bold>H</bold> peduncular articles 1–3, accessory flagellum, and flagellar articles 1–4 of antenna 1, medial view <bold>I</bold> aesthetasc and associate setae on the flagellum of antenna 1, medial view <bold>J</bold> peduncular articles 1–5 and flagellar articles 1–3 of antenna 2, medial view <bold>K</bold> upper lip, posterior view <bold>L</bold> right mandible, medial view <bold>M–N</bold> incisor and lacinia mobilis of left and right mandibles, medial views <bold>O</bold> lower lip, ventral view <bold>P</bold> maxilla 1, medial view <bold>Q</bold> serrate robust setae on outer plate of maxilla 1, medial view.</p></caption><graphic xmlns:xlink="http://www.w3.org/1999/xlink" xlink:href="zookeys-1065-081-g003.jpg" position="float" orientation="portrait" xlink:type="simple" id="oo_603400.jpg"><uri content-type="original_file" xlink:type="simple">https://binary.pensoft.net/fig/603400</uri></graphic></fig><p><bold><italic>Antennae</italic>.</bold> Antenna 1 (Fig. <xref ref-type="fig" rid="F3">3H</xref>) 0.6 ×length of body; length ratio of peduncular articles 1–3 in 1.0 : 0.9 : 0.6; peduncular article 1 with posterodistal corner lacking robust seta, posterior margin with three pairs of setae and single seta; peduncular article 2 with posterior margin bearing six clusters of setae; peduncular article 3 with posterior margin bearing four clusters of setae; accessory flagellum comprising four articles; primary flagellum comprising 20 articulate, aesthetasc on each article. Antenna 2 (Fig. <xref ref-type="fig" rid="F3">3J</xref>) 0.7 × length of antenna 1; article 4 of peduncular 1.1 × article 5; peduncular articles 4 and 5 with posterior margins each bearing five setal clusters; flagellum comprising 12 articles, <tp:taxon-name><tp:taxon-name-part taxon-name-part-type="genus" reg="Sternophysinx"/><tp:taxon-name-part taxon-name-part-type="species" reg="calceoli">calceoli</tp:taxon-name-part></tp:taxon-name> absent.</p><p><bold><italic>Mouth parts</italic>.</bold> Upper lip (Fig. <xref ref-type="fig" rid="F3">3K</xref>) with fine seta on rounded distal margin. Mandibles (Fig. <xref ref-type="fig" rid="F3">3L–N</xref>), left and right incisors comprising five and four teeth, respectively, left lacinia mobilis comprising four teeth, right lacinia mobilis bifid with many denticles; molar process triturative with plumose seta; left and right mandibles with seven and five blade-like setae on accessory setal rows, respectively; palp comprising 3 articles with length ratio of 1.0 : 3.3 : 2.8; article 1 of palp without setae; article 2 with 25 setae; article 3 bearing pair of setae on inner surface, three clusters of setae and single seta on outer surface. Lower lip (Fig. <xref ref-type="fig" rid="F3">3O</xref>), outer lobes broad, inner lobes indistinct. Maxilla 1 (Fig. <xref ref-type="fig" rid="F3">3P</xref>) with medial margin of inner plate bearing 20 plumose setae; eleven serrate robust setae on outer plate apically (Fig. <xref ref-type="fig" rid="F3">3Q</xref>); palp comprising 2 articles, article 1 marginally bare, apical margin of article 2 with five robust setae and two slender seta. Maxilla 2 (Fig. <xref ref-type="fig" rid="F4">4A</xref>) with inner plate bearing oblique inner row of 17 plumose setae. Maxilliped (Fig. <xref ref-type="fig" rid="F4">4B</xref>) with inner plate bearing three apical and two inner marginal robust setae; outer plate, apical margin with plumose setae and inner margin with robust setae; palp comprising four articles, inner margin and submargin of article 2 with rows of setae, article 3 bearing facial setae, slightly curved article 4 with slender nail.</p><fig id="F4" position="float" orientation="portrait"><object-id xmlns:xlink="http://www.w3.org/1999/xlink" content-type="doi" xlink:type="simple">10.3897/zookeys.1065.71687.figure4</object-id><object-id xmlns:xlink="http://www.w3.org/1999/xlink" content-type="arpha" xlink:type="simple">8DF272F2-0CDC-57DA-AD27-9FB1074F1A1E</object-id><label>Figure 4.</label><caption><p><tp:taxon-name><tp:taxon-name-part taxon-name-part-type="genus" reg="Jesogammarus">Jesogammarus</tp:taxon-name-part> (<tp:taxon-name-part taxon-name-part-type="subgenus" reg="Jesogammarus">Jesogammarus</tp:taxon-name-part>) <tp:taxon-name-part taxon-name-part-type="species" reg="acalceolus">acalceolus</tp:taxon-name-part></tp:taxon-name> sp. nov., male (7.4 mm), <abbrev xmlns:xlink="http://www.w3.org/1999/xlink" xlink:title="National Museum of Nature and Science, Tokyo" id="ABBRID0E24AG" xlink:type="simple">NSMT</abbrev>-Cr 29003 <bold>A</bold> maxilla 2, medial view <bold>B</bold> maxilliped, dorsal view <bold>C</bold> gnathopod 1, medial view <bold>D</bold> palmar margin of propodus and dactylus of gnathopod 1, medial view, some setae omitted <bold>E</bold> gnathopod 2, medial view <bold>F</bold> palmar margin of propodus and dactylus of gnathopod 2, medial view, some setae omitted <bold>G–I</bold> coxa-ischium of pereopods 5–7, respectively, lateral views <bold>J–O</bold> coxal gills on gnathopod 2–pereopod 7, respectively, lateral views <bold>P</bold> pleopod 1, lateral view, distal parts of rami omitted <bold>Q</bold> retinacula on peduncle of pleopod 1, lateral view <bold>R–S</bold> uropods 1–2, respectively, dorsal views <bold>T</bold> uropod 3, ventral view <bold>U</bold> distal part of proximal article and terminal article of outer ramus of uropod 3, ventral view <bold>V</bold> telson, dorsal view.</p></caption><graphic xmlns:xlink="http://www.w3.org/1999/xlink" xlink:href="zookeys-1065-081-g004.jpg" position="float" orientation="portrait" xlink:type="simple" id="oo_603401.jpg"><uri content-type="original_file" xlink:type="simple">https://binary.pensoft.net/fig/603401</uri></graphic></fig><p><bold><italic><tp:taxon-name><tp:taxon-name-part taxon-name-part-type="genus" reg="Gnathopods">Gnathopods</tp:taxon-name-part></tp:taxon-name></italic>.</bold> Gnathopod 1 (Fig. <xref ref-type="fig" rid="F4">4C, D</xref>) with coxa bearing marginal setae ventrally; basis with long setae on anterior and posterior margins; length of carpus 1.4 × width, with seta on anterior margin; length of propodus 1.3 × carpus and 1.4 × width, bearing two clusters of setae on anterior margin, propodus with oblique and weakly convex palmar margin bearing six medial and ten lateral peg-like robust setae; dactylus weakly curved, as long as palmar margin. Gnathopod 2 (Fig. <xref ref-type="fig" rid="F4">4E, F</xref>) with coxa bearing marginal setae ventrally; basis with anterior and posterior margins bearing long setae; length of carpus 1.8 × width, bearing setae on anterior margin; length of propodus 1.1 × carpus and 1.6 × width, respectively, with two clusters of setae on anterior margin, propodus with oblique and weakly convex anterior margin bearing eight medial and five lateral peg-like robust setae; dactylus weakly curved, as long as palmar margin.</p><p><bold><italic>Pereopods</italic>.
                </bold> Pereopods 3 and 4 (Fig. <xref ref-type="fig" rid="F3">3A</xref>) similar, coxa of pereopod 3 subrectangular with ventral setae; coxa of pereopod 4 expanded with posterior concavity, anterodistal corner and ventral margin with setae. Pereopod 5 (Figs <xref ref-type="fig" rid="F3">3A</xref>, <xref ref-type="fig" rid="F4">4G</xref>) with bilobed coxa bearing apical seta on anterior lobe, two robust setae on ventral margin of posterior lobe, posterodistal corner of posterior lobe rounded with robust seta; basis with weakly expanded posterior margin bearing setae, posterodistal corner not lobate. Pereopod 6 (Figs <xref ref-type="fig" rid="F3">3A</xref>, <xref ref-type="fig" rid="F4">4H</xref>) with bilobed coxa bearing anteroproximal setae and apical seta on anterior lobe, two robust setae on ventral margin of posterior lobe, posterodistal corner of posterior lobe quadrate with robust seta; basis with weakly expanded posterior margin bearing setae, posterodistal corner not lobate. Pereopod 7 (Figs <xref ref-type="fig" rid="F3">3A</xref>, <xref ref-type="fig" rid="F4">4I</xref>) with weakly concave coxa in ventral margin bearing setae; basis with weakly expanded posterior margin bearing setae, posterodistal corner not lobate with robust and slender setae.</p><p><bold><italic>Coxal gills</italic></bold> (Fig. <xref ref-type="fig" rid="F4">4J–O</xref>) with two accessory lobes on gills 2–5, posterior lobes longer than or equal to anterior ones, one accessory lobe on gills 6 and 7.</p><p><bold><italic>Pleopods 1–3</italic></bold> (Fig. <xref ref-type="fig" rid="F4">4P</xref>) with peduncle bearing paired retinacula (Fig. <xref ref-type="fig" rid="F4">4Q</xref>) on inner margin; inner ramus with inner basal margin bearing bifid plumose setae.</p><p><bold><italic>Uropods</italic>.
                </bold> Uropod 1 (Fig. <xref ref-type="fig" rid="F4">4R</xref>) with peduncle bearing basofacial robust seta, two robust setae on inner and outer margins, one and two robust setae on inner and outer distal corners, respectively; length of inner ramus 0.8 × that of peduncle, inner margin of inner ramus with two robust setae; length of outer ramus 0.9 × that of inner ramus, inner margin of outer ramus with robust seta. Uropod 2 (Fig. <xref ref-type="fig" rid="F4">4S</xref>) with peduncle bearing two robust setae on inner and outer margins, respectively, and robust seta on inner and outer distal corners; length of inner ramus 0.9 × that of peduncle, inner margin of inner ramus with two robust seta; length of outer ramus 0.8 × that of inner ramus, inner margin of outer ramus with robust seta. Uropod 3 (Fig. <xref ref-type="fig" rid="F4">4T, U</xref>) with peduncle length 0.3 × that of outer ramus; length of inner ramus 0.3 × that of outer ramus, inner ramus with slender setae on inner margin and setae apically; outer ramus comprising two articles, proximal article with two clusters of setae on inner and outer margins, some of which robust, lacking plumose setae, length of terminal article 0.2 × that of proximal article, apical part of terminal article with simple setae.</p><p><bold><italic>Telson</italic></bold> (Fig. <xref ref-type="fig" rid="F4">4V</xref>) 0.8 times as long as wide, cleft for 67% of length, with robust seta and slender setae on each lobe.</p></tp:treatment-sec><tp:treatment-sec sec-type="Female" id="SECID0EPCBG"><title>Female</title><p>[7.3 mm, <abbrev xmlns:xlink="http://www.w3.org/1999/xlink" xlink:title="National Museum of Nature and Science, Tokyo" id="ABBRID0EVCBG" xlink:type="simple">NSMT</abbrev>-Cr 29004].</p><p><bold><italic>Antennae</italic>.
                </bold> Antenna 1 (Fig. <xref ref-type="fig" rid="F5">5A</xref>), length ratio of peduncular articles 1–3 in 1.0 : 0.8 : 0.6; peduncular article 1 with pair of setae and single seta on posterior margin; peduncular article 2 with five clusters of setae on posterior margin; accessory flagellum comprising three articles; primary flagellum comprising 17 articles. Antenna 2 (Fig. <xref ref-type="fig" rid="F5">5B</xref>) with peduncular article 4 bearing six clusters or single setae on posterior margin; peduncular article 5 with five clusters or single setae on posterior margin; flagellum comprising eleven articles, lacking <tp:taxon-name><tp:taxon-name-part taxon-name-part-type="genus" reg="Sternophysinx"/><tp:taxon-name-part taxon-name-part-type="species" reg="calceoli">calceoli</tp:taxon-name-part></tp:taxon-name>.</p><fig id="F5" position="float" orientation="portrait"><object-id xmlns:xlink="http://www.w3.org/1999/xlink" content-type="doi" xlink:type="simple">10.3897/zookeys.1065.71687.figure5</object-id><object-id xmlns:xlink="http://www.w3.org/1999/xlink" content-type="arpha" xlink:type="simple">568A93C3-F766-5142-A944-43881921B74F</object-id><label>Figure 5.</label><caption><p><tp:taxon-name><tp:taxon-name-part taxon-name-part-type="genus" reg="Jesogammarus">Jesogammarus</tp:taxon-name-part> (<tp:taxon-name-part taxon-name-part-type="subgenus" reg="Jesogammarus">Jesogammarus</tp:taxon-name-part>) <tp:taxon-name-part taxon-name-part-type="species" reg="acalceolus">acalceolus</tp:taxon-name-part></tp:taxon-name> sp. nov., female (7.3 mm), <abbrev xmlns:xlink="http://www.w3.org/1999/xlink" xlink:title="National Museum of Nature and Science, Tokyo" id="ABBRID0EHEBG" xlink:type="simple">NSMT</abbrev>-Cr 29004 <bold>A</bold> peduncular articles 1–3, accessory flagellum, and flagellar articles 1–4 of antenna 1, medial view <bold>B</bold> peduncular articles 1–5 and flagellar articles 1–3 of antenna 2, medial view <bold>C</bold> ischium-dactylus of gnathopod 1, medial view <bold>D</bold> palmar margin of propodus and dactylus of gnathopod 1, medial view, some setae omitted <bold>E</bold> ischium-dactylus of gnathopod 2, medial view <bold>F</bold> palmar margin of propodus and dactylus of gnathopod 2, medial view, some setae omitted <bold>G–I</bold> coxa-ischium of pereopods 5–7, respectively, lateral views <bold>J</bold> brood plate on gnathopod 2, lateral view <bold>K</bold> uropod 3, ventral view.</p></caption><graphic xmlns:xlink="http://www.w3.org/1999/xlink" xlink:href="zookeys-1065-081-g005.jpg" position="float" orientation="portrait" xlink:type="simple" id="oo_603402.jpg"><uri content-type="original_file" xlink:type="simple">https://binary.pensoft.net/fig/603402</uri></graphic></fig><p><bold><italic><tp:taxon-name><tp:taxon-name-part taxon-name-part-type="genus" reg="Gnathopods">Gnathopods</tp:taxon-name-part></tp:taxon-name></italic>.
                </bold> Gnathopod 1 (Fig. <xref ref-type="fig" rid="F5">5C, D</xref>) with carpus bearing cluster of setae on anterior margin; length of propodus 1.2 × that of carpus and 1.5 × width; propodus with eight medial and two lateral robust setae on palmar margin. Gnathopod 2 (Fig. <xref ref-type="fig" rid="F5">5E, F</xref>) with carpus bearing cluster of setae on anterior margin; propodus and carpus approximately the same length, propodus with three medial and two lateral robust setae and one medial and one lateral pectinate robust setae on palmar margin.</p><p><bold><italic>Pereopods 5–7</italic></bold> with more expanded posterior margin of bases than those of male (Fig. <xref ref-type="fig" rid="F5">5G–I</xref>).</p><p><bold><italic>Brood plates</italic></bold> (= oostegites) (Fig. <xref ref-type="fig" rid="F5">5J</xref>) wide, with numerous setae on its margins.</p><p><bold><italic>Uropod 3</italic></bold> (Fig. <xref ref-type="fig" rid="F5">5K</xref>), length of peduncle 0.4 × that of outer ramus; length of inner ramus 0.2 × that of outer ramus.</p></tp:treatment-sec><tp:treatment-sec sec-type="variation" id="SECID0EXGBG"><title>Variations.</title><p>Although almost all specimens have a pleonite 1 with a pair of setae on the dorsal margin, a few specimens have three setae. Some specimens have a urosomite 1 with a pair of lateral robust setae and a pair of clusters of robust setae on its dorsal margin. The numbers of setal clusters on the posterior margins of the peduncular articles 1–3 of antenna 1 ranged from two to four, six or seven, and two to four, respectively. The number of setal clusters on the posterior margins of the peduncular articles 4 and 5 ranged from five or six and four or five, respectively. Some specimens have robust setae on the outer margin of the outer ramus of uropod 1 and lack robust setae on the inner margin of the outer ramus of uropod 2. Some specimens have a telson with 2 robust setae on each lobe. The number of eggs is up to 9.</p></tp:treatment-sec><tp:treatment-sec sec-type="etymology" id="SECID0E3GBG"><title>Etymology.</title><p>The new specific name derived from the absence of calceolus.</p></tp:treatment-sec><tp:treatment-sec sec-type="remarks" id="SECID0EBHBG"><title>Remarks.</title><p><tp:taxon-name><tp:taxon-name-part taxon-name-part-type="genus" reg="Jesogammarus">Jesogammarus</tp:taxon-name-part> (<tp:taxon-name-part taxon-name-part-type="subgenus" reg="Jesogammarus">J.</tp:taxon-name-part>) <tp:taxon-name-part taxon-name-part-type="species" reg="acalceolus">acalceolus</tp:taxon-name-part></tp:taxon-name> sp. nov. differs from its congeners by lacking a calceolus on the flagellum of antenna 2 in male. This new species is similar to <tp:taxon-name><tp:taxon-name-part taxon-name-part-type="genus" reg="Jesogammarus">J.</tp:taxon-name-part> (<tp:taxon-name-part taxon-name-part-type="subgenus" reg="Jesogammarus">J.</tp:taxon-name-part>) <tp:taxon-name-part taxon-name-part-type="species" reg="bousfieldi">bousfieldi</tp:taxon-name-part></tp:taxon-name> Tomikawa, Hanzawa &amp; Nakano, 2017 and <tp:taxon-name><tp:taxon-name-part taxon-name-part-type="genus" reg="Jesogammarus">J.</tp:taxon-name-part> (<tp:taxon-name-part taxon-name-part-type="subgenus" reg="Jesogammarus">J.</tp:taxon-name-part>) <tp:taxon-name-part taxon-name-part-type="species" reg="paucisetulosus">paucisetulosus</tp:taxon-name-part></tp:taxon-name> Morino, 1984 in having the following features: eyes are small; antenna 1 lacks robust setae on the posterodistal corner of the peduncular article 1; antennae 1 and 2 have many long setae on the posterior margins of the peduncular articles; maxilla 1 lacks setae on the outer margin of the palp article 2; and gnathopods 1 and 2 have few setae on the ventral margins of the coxae in female. In addition to the absence of a calceolus, <tp:taxon-name><tp:taxon-name-part taxon-name-part-type="genus" reg="Jesogammarus">J.</tp:taxon-name-part> (<tp:taxon-name-part taxon-name-part-type="subgenus" reg="Jesogammarus">J.</tp:taxon-name-part>) <tp:taxon-name-part taxon-name-part-type="species" reg="acalceolus">acalceolus</tp:taxon-name-part></tp:taxon-name> sp. nov. is distinguished from <tp:taxon-name><tp:taxon-name-part taxon-name-part-type="genus" reg="Jesogammarus">J.</tp:taxon-name-part> (<tp:taxon-name-part taxon-name-part-type="subgenus" reg="Jesogammarus">J.</tp:taxon-name-part>) <tp:taxon-name-part taxon-name-part-type="species" reg="bousfieldi">bousfieldi</tp:taxon-name-part></tp:taxon-name> by the pleonites 1–3 each with less than three setae on the dorsal margins (vs. more than four setae in <tp:taxon-name><tp:taxon-name-part taxon-name-part-type="genus" reg="Jesogammarus">J.</tp:taxon-name-part> (<tp:taxon-name-part taxon-name-part-type="subgenus" reg="Jesogammarus">J.</tp:taxon-name-part>) <tp:taxon-name-part taxon-name-part-type="species" reg="bousfieldi">bousfieldi</tp:taxon-name-part></tp:taxon-name>).</p></tp:treatment-sec><tp:treatment-sec sec-type="Assessment of conservation status" id="SECID0E2JBG"><title>Assessment of conservation status.</title><p><tp:taxon-name><tp:taxon-name-part taxon-name-part-type="genus" reg="Jesogammarus">Jesogammarus</tp:taxon-name-part> (<tp:taxon-name-part taxon-name-part-type="subgenus" reg="Jesogammarus">J.</tp:taxon-name-part>) <tp:taxon-name-part taxon-name-part-type="species" reg="acalceolus">acalceolus</tp:taxon-name-part></tp:taxon-name> sp. nov. was found in a spring located 120 m above sea level, on the slope of the volcanic Mt. Iwaki, Aomori Prefecture, Japan. Although we conducted an intensive survey of inland waters at more than 400 sites in the Aomori Prefecture, this new species was present only in this one spring described above and not found in any others (unpublished data). In most of the freshwater habitats that were investigated, <tp:taxon-name><tp:taxon-name-part taxon-name-part-type="genus" reg="Jesogammarus">J.</tp:taxon-name-part> (<tp:taxon-name-part taxon-name-part-type="subgenus" reg="Jesogammarus">J.</tp:taxon-name-part>) <tp:taxon-name-part taxon-name-part-type="species" reg="jesoensis">jesoensis</tp:taxon-name-part></tp:taxon-name> Schellenberg, 1937, which is distributed in Hokkaido and northern Honshu, was present. Because <tp:taxon-name><tp:taxon-name-part taxon-name-part-type="genus" reg="Jesogammarus">J.</tp:taxon-name-part> (<tp:taxon-name-part taxon-name-part-type="subgenus" reg="Jesogammarus">J.</tp:taxon-name-part>) <tp:taxon-name-part taxon-name-part-type="species" reg="acalceolus">acalceolus</tp:taxon-name-part></tp:taxon-name> sp. nov. and <tp:taxon-name><tp:taxon-name-part taxon-name-part-type="genus" reg="Jesogammarus">J.</tp:taxon-name-part> (<tp:taxon-name-part taxon-name-part-type="subgenus" reg="Jesogammarus">J.</tp:taxon-name-part>) <tp:taxon-name-part taxon-name-part-type="species" reg="jesoensis">jesoensis</tp:taxon-name-part></tp:taxon-name> are not closely related (Fig. <xref ref-type="fig" rid="F2">2</xref>), it is expected that the current distributions of both species are a result of different evolutionary processes. As a positive aspect, the type locality of <tp:taxon-name><tp:taxon-name-part taxon-name-part-type="genus" reg="Jesogammarus">J.</tp:taxon-name-part> (<tp:taxon-name-part taxon-name-part-type="subgenus" reg="Jesogammarus">J.</tp:taxon-name-part>) <tp:taxon-name-part taxon-name-part-type="species" reg="acalceolus">acalceolus</tp:taxon-name-part></tp:taxon-name> sp. nov. is in the precincts of the Iwaki Haguro Shrine, built in AD 807, as a result of which this type locality has been treated with care by locals for more than 1,000 years (<xref ref-type="bibr" rid="B36">Sasaki 1995</xref>). Therefore, the environment of this spring has been preserved in good condition, allowing the present <tp:taxon-name><tp:taxon-name-part taxon-name-part-type="genus" reg="Jesogammarus">J.</tp:taxon-name-part> (<tp:taxon-name-part taxon-name-part-type="subgenus" reg="Jesogammarus">J.</tp:taxon-name-part>) <tp:taxon-name-part taxon-name-part-type="species" reg="acalceolus">acalceolus</tp:taxon-name-part></tp:taxon-name> sp. nov. population to survive. At present, this spring has an abundance of water (60 m<sup>3</sup>/day) (<xref ref-type="bibr" rid="B50">Yamamoto 1994</xref>), and its environment is stable. However, amphipods are known to be highly sensitive to chemicals, such as pesticides (<xref ref-type="bibr" rid="B38">Schulz 2003</xref>; <xref ref-type="bibr" rid="B30">Nyman et al 2013</xref>). This species inhabits only a few meters of a spring brooklet surrounded by apple plantations. Therefore, the deterioration of its habitat due to an inflow of agricultural chemicals into spring water may lead to its extinction.</p></tp:treatment-sec><tp:treatment-sec><!--Section generated to contain objects referenced in tp:taxon-treatment.--><fig id="F1" position="float" orientation="portrait"><object-id xmlns:xlink="http://www.w3.org/1999/xlink" content-type="doi" xlink:type="simple">10.3897/zookeys.1065.71687.figure1</object-id><object-id xmlns:xlink="http://www.w3.org/1999/xlink" content-type="arpha" xlink:type="simple">86F8070D-E244-5F35-876E-19AE24543AF9</object-id><label>Figure 1.</label><caption><p>Habitat and live specimens of <tp:taxon-name><tp:taxon-name-part taxon-name-part-type="genus" reg="Jesogammarus">Jesogammarus</tp:taxon-name-part> (<tp:taxon-name-part taxon-name-part-type="subgenus" reg="Jesogammarus">Jesogammarus</tp:taxon-name-part>) <tp:taxon-name-part taxon-name-part-type="species" reg="acalceolus">acalceolus</tp:taxon-name-part></tp:taxon-name> sp. nov. <bold>A</bold> the type locality, Haguro Shrine Spring, Hirosaki, Aomori Prefecture, Japan <bold>B</bold> mate guarding pair, male is upper and female is lower, photographed by Ryu Uchiyama.</p></caption><graphic xmlns:xlink="http://www.w3.org/1999/xlink" xlink:href="zookeys-1065-081-g001.jpg" position="float" orientation="portrait" xlink:type="simple" id="oo_603398.jpg"><uri content-type="original_file" xlink:type="simple">https://binary.pensoft.net/fig/603398</uri></graphic></fig><fig id="F2" position="float" orientation="portrait"><object-id xmlns:xlink="http://www.w3.org/1999/xlink" content-type="doi" xlink:type="simple">10.3897/zookeys.1065.71687.figure2</object-id><object-id xmlns:xlink="http://www.w3.org/1999/xlink" content-type="arpha" xlink:type="simple">2068784C-9EDE-54D8-BCCA-150D2A02EB89</object-id><label>Figure 2.</label><caption><p>Maximum likelihood tree and ancestral state reconstructions for calceolus on male antenna 2. Filled circles at each species represent states of habitat; pie charts at internal nodes present proportional likelihoods of reconstruction. Key nodes are labelled with the proportional likelihood of the presence or absence of the calceolus on male antenna 2, which was reconstructed as most likely to be at that node.</p></caption><graphic xmlns:xlink="http://www.w3.org/1999/xlink" xlink:href="zookeys-1065-081-g002.jpg" position="float" orientation="portrait" xlink:type="simple" id="oo_603399.jpg"><uri content-type="original_file" xlink:type="simple">https://binary.pensoft.net/fig/603399</uri></graphic></fig></tp:treatment-sec><ref-list><ref id="B36"><mixed-citation xmlns:xlink="http://www.w3.org/1999/xlink" xlink:type="simple"><person-group><name name-style="western"><surname>Sasaki</surname><given-names>S</given-names></name></person-group> (<year>1995</year>) <article-title>Visit to valuable water springs (31) Valuable water springs in Aomori Prefecture.</article-title><source>Journal of Groundwater Hydrology</source><volume>37</volume>: <fpage>317</fpage>–<lpage>328</lpage>. <ext-link xlink:type="simple" ext-link-type="doi" xlink:href="10.5917/jagh1987.37.317">https://doi.org/10.5917/jagh1987.37.317</ext-link></mixed-citation></ref><ref id="B50"><mixed-citation xmlns:xlink="http://www.w3.org/1999/xlink" xlink:type="simple"><person-group><name name-style="western"><surname>Yamamoto</surname><given-names>S</given-names></name></person-group> (<year>1994</year>) <article-title>Volcano slope springs on Mt. Iwaki.</article-title><source>Tokyo Seitoku College Bulletin</source><volume>27</volume>: <fpage>165</fpage>–<lpage>170</lpage>.</mixed-citation></ref><ref id="B38"><mixed-citation xmlns:xlink="http://www.w3.org/1999/xlink" xlink:type="simple"><person-group><name name-style="western"><surname>Schulz</surname><given-names>R</given-names></name></person-group> (<year>2003</year>) <article-title>Using a freshwater amphipod in situ bioassay as a sensitive tool to detect pesticide effects in the field.</article-title><source>Environmental Toxicology and Chemistry</source><volume>22</volume>: <fpage>1172</fpage>–<lpage>1176</lpage>. <ext-link xlink:type="simple" ext-link-type="doi" xlink:href="10.1002/etc.5620220529">https://doi.org/10.1002/etc.5620220529</ext-link></mixed-citation></ref><ref id="B30"><mixed-citation xmlns:xlink="http://www.w3.org/1999/xlink" xlink:type="simple"><person-group><name name-style="western"><surname>Nyman</surname><given-names>A</given-names></name><name name-style="western"><surname>Hintermeister</surname><given-names>H</given-names></name><name name-style="western"><surname>Schirmer</surname><given-names>K</given-names></name><name name-style="western"><surname>Ashauer</surname><given-names>R</given-names></name></person-group> (<year>2013</year>) The insecticide imidacloprid causes mortality of the freshwater amphipod <italic><tp:taxon-name><tp:taxon-name-part taxon-name-part-type="genus">Gammarus</tp:taxon-name-part><tp:taxon-name-part taxon-name-part-type="species">pulex</tp:taxon-name-part></tp:taxon-name></italic> by interfering with feeding behavior. PLoS ONE 8: e62472. <ext-link xlink:type="simple" ext-link-type="doi" xlink:href="10.1371/journal.pone.0062472">https://doi.org/10.1371/journal.pone.0062472</ext-link></mixed-citation></ref></ref-list></tp:taxon-treatment>
